# Supplementary material for: Conservation implications of using an imitation carnivore to assess rarely used refuges as critical habitat features in an alpine ungulate
Source: PeerJ. 2020 Jun 12;8:e9296. doi: 10.7717/peerj.9296 (PMC7295023; doi:10.7717/peerj.9296)
Supplement: Supplemental Information 1 — Sample sizes are: baseline = 67, ungulate = 30, bear = 37. This study was conducted in Glacier National Park, Montana, USA during June, July, and August of 2014–15. [file peerj-08-9296-s003.xlsx]

## Sheet: escape_locations
id	trial	use	date	year	elevation	lat	long	slope	cover	rugged	disslope60	elev	disslope30	disslope40	disslope50	disslope70	curve
1	1	1	2014-06-12	2014	2170	319672	5393084	71	17	0.106546	0	2113	0	0	0	0	-29
0	1	0		0	0	319861	5.39369e+06	20	17	0.0370416	587.963	1844	64.0312	165.529	556.058	629.365	-2
0	1	0		0	0	319898	5.39344e+06	33	17	0.0166687	388.33	1974	0	14.1421	346.699	416.773	-1
0	1	0		0	0	319769	5.39332e+06	28	17	0.140739	219.317	1952	10	53.8516	180.278	250.799	-8
0	1	0		0	0	319844	5.39331e+06	31	17	-0.0518555	248.395	1987	0	36.0555	206.155	274.591	3
0	1	0		0	0	319772	5.39339e+06	29	17	-0.103703	284.605	1936	10	31.6228	257.099	325.73	5
2	2	1	2014-06-10	2014	2267	323298	5356788	44	17	0.0573494	150	2270	0	0	28.2843	1021.42	-5
0	2	0		0	0	322523	5.35632e+06	3	17	0.037028	219.317	2009	41.2311	67.082	156.525	242.074	-2
0	2	0		0	0	322911	5.35614e+06	42	17	0.171295	331.361	1972	0	0	58.3095	667.308	-13
0	2	0		0	0	322680	5.35597e+06	39	17	0.0222217	563.56	1928	0	10	177.2	610.328	-3
0	2	0		0	0	323252	5.3562e+06	31	8	-0.0326789	347.131	1906	0	20	193.132	956.033	1
0	2	0		0	0	322225	5.35543e+06	13	1	0.0555623	801.561	1763	102.956	366.742	663.702	990	-2
3	3	1	2014-06-20	2014	2267	323298	5356788	44	17	0.0573494	150	2270	0	0	28.2843	1021.42	-5
0	3	0		0	0	323492	5.3564e+06	31	8	0.243057	298.329	1924	0	14.1421	296.816	1162.11	-18
0	3	0		0	0	323604	5.35543e+06	11	4	0	1186.8	1696	639.062	781.601	1001.7	1641.49	2
0	3	0		0	0	322942	5.35511e+06	13	2	-0.0888916	1360	1691	101.98	796.492	1041.39	1481.42	1
0	3	0		0	0	321676	5.35588e+06	39	14	0.0193243	106.301	1957	0	10	40	764.199	-3
0	3	0		0	0	321947	5.35554e+06	30	1	-0.009257	537.587	1818	0	355.106	418.808	930.054	0
4	14	1	2014-07-10	2014	2134	319706	5393076	61	17	0.0539228	10	2102	0	0	0	14.1421	-1
0	14	0		0	0	319913	5.39327e+06	14	17	0.0666748	274.591	1988	42.4264	108.167	238.537	294.109	-1
0	14	0		0	0	319821	5.3934e+06	34	17	0.0208359	313.05	1942	0	22.3607	282.312	353.412	-1
0	14	0		0	0	319837	5.3933e+06	31	17	-0.0518555	240.832	1987	0	36.0555	206.155	274.591	3
0	14	0		0	0	319693	5.39349e+06	24	1	0	370.135	1859	31.6228	58.3095	340.588	400.5	0
0	14	0		0	0	319969	5.3933e+06	12	17	0.0222168	284.429	1978	90	147.648	237.697	304.631	0
5	17	1	2014-07-18	2014	2097	323193	5356545	59	17	0.0990362	10	2100	0	0	0	863.713	-17
0	17	0		0	0	322747	5.35639e+06	48	1	0.0229913	206.155	2136	0	0	0	427.551	-2
0	17	0		0	0	322660	5.35643e+06	32	1	-0.0296224	282.843	2076	0	20	92.1954	331.361	2
0	17	0		0	0	323099	5.35547e+06	7	10	-0.027771	1012.72	1728	478.017	586.003	743.303	1254.19	1
0	17	0		0	0	322192	5.35584e+06	15	1	-0.194443	470.425	1890	80.6226	180.278	332.415	590.762	10
0	17	0		0	0	322333	5.35615e+06	8	2	-0.027771	200	1990	104.403	134.164	178.885	284.605	0
6	45	1	2014-08-07	2014	2109	319700	5393092	49	17	-0.0459742	20	2084	0	0	10	22.3607	6
0	45	0		0	0	319667	5.39335e+06	36	1	-0.0555542	220	1915	0	14.1421	203.961	260	4
0	45	0		0	0	319958	5.39333e+06	15	17	-0.0317383	300.832	1982	82.4621	130	252.982	326.956	0
0	45	0		0	0	319935	5.39331e+06	8	17	0.0833435	314.006	1986	50.9902	108.167	269.258	331.21	-2
0	45	0		0	0	319801	5.39358e+06	15	17	0	475.395	1858	64.0312	85.44	449.11	516.624	0
0	45	0		0	0	319869	5.39355e+06	34	17	0.0233925	470.106	1893	0	40	430.813	501.597	-1
7	46	1	2014-08-07	2014	2170	319677	5393085	71	17	0.106546	0	2113	0	0	0	10	-29
0	46	0		0	0	319940	5.39345e+06	24	17	-0.042734	368.917	1982	14.1421	22.3607	334.215	454.863	2
0	46	0		0	0	319708	5.39341e+06	39	1	-0.0144945	291.548	1906	0	10	260	322.49	0
0	46	0		0	0	319782	5.39357e+06	15	17	0	451.221	1858	64.0312	78.1025	425.793	492.443	0
0	46	0		0	0	319961	5.3935e+06	42	17	-0.0687837	382.884	1960	0	0	353.836	497.293	6
0	46	0		0	0	319868	5.39312e+06	23	17	-0.009257	130	2010	44.7214	86.0233	111.803	143.178	1
8	58	1	2014-08-29	2014	2074	319651	5393123	59	17	0.105412	10	2038	0	0	0	41.2311	-31
0	58	0		0	0	319943	5.39335e+06	11	17	0.037028	325.73	1988	72.111	104.403	278.568	353.412	-1
0	58	0		0	0	319735	5.3936e+06	10	1	0.0444336	482.597	1844	125.3	141.421	460.977	523.45	-1
0	58	0		0	0	319834	5.39329e+06	26	17	-0.0238124	226.716	1990	14.1421	41.2311	192.094	260.768	1
0	58	0		0	0	319977	5.39332e+06	14	17	0.0740763	278.927	1978	100.499	152.315	230.868	310.161	-2
0	58	0		0	0	319958	5.39365e+06	27	17	0.0396816	494.065	1879	14.1421	114.018	466.154	630.635	-2
9	79	1	2015-06-03	2015	1987	319806	5393293	35	17	-0.0222229	214.009	1978	10	31.6228	180.278	250.599	0
0	79	0		0	0	320074	5.39337e+06	17	17	0	216.333	1956	72.111	84.8528	176.918	340.588	0
0	79	0		0	0	320026	5.39336e+06	16	17	0.027771	245.967	1969	106.301	120.416	202.485	335.41	-2
0	79	0		0	0	319810	5.39339e+06	25	17	-0.119657	299.666	1947	20	30	260	331.059	8
0	79	0		0	0	319655	5.39334e+06	34	1	0.0292391	220	1905	0	22.3607	206.155	260	-2
0	79	0		0	0	319612	5.39328e+06	28	17	0.119045	158.114	1930	10	22.3607	145.602	196.469	-7
11	82	1	2015-06-06	2015	2158	309401	5406227	55	17	-0.16543	20	2163	0	0	0	90	23
0	82	0		0	0	309362	5.40631e+06	38	17	0.0196031	100	2088	0	0	70	158.114	-2
0	82	0		0	0	309502	5.40629e+06	19	8	-0.0833435	60.8276	2104	22.3607	53.8516	60	70	3
0	82	0		0	0	309419	5.40637e+06	23	8	0.19659	130	2062	22.3607	78.1025	120	156.525	-7
0	82	0		0	0	309561	5.40641e+06	17	8	0	193.132	2059	40	170.294	180	186.815	0
0	82	0		0	0	309317	5.4064e+06	25	17	0.0170898	192.354	2039	42.4264	90	133.417	247.588	-1
12	83	1	2015-06-06	2015	2073	309086	5406278	42	17	-0.0338188	30	2062	0	0	14.1421	78.1025	3
0	83	0		0	0	309703	5.40583e+06	14	8	0.0888672	286.356	2465	40	90.5538	101.98	344.819	-2
0	83	0		0	0	309840	5.40662e+06	27	8	0.0303067	423.792	1999	14.1421	264.764	405.216	420.595	-1
0	83	0		0	0	309518	5.40603e+06	51	8	-0.0294118	151.327	2352	0	0	0	171.172	4
0	83	0		0	0	309245	5.40692e+06	11	2	0	682.495	1880	151.327	581.378	651.92	730.821	0
0	83	0		0	0	309726	5.40636e+06	29	8	-0.00854492	133.417	2096	0	40	126.491	141.421	0
14	101	1	2015-06-15	2015	2097	322670	5356232	46	17	-0.009257	361.248	2108	0	0	10	410.488	-6
0	101	0		0	0	322730	5.35586e+06	31	7	0.00653435	645.136	1848	0	72.8011	280	729.452	-1
0	101	0		0	0	322730	5.35579e+06	12	7	0.283949	711.688	1818	31.6228	114.018	350	788.923	-10
0	101	0		0	0	322893	5.35576e+06	17	7	0	711.758	1805	139.284	241.661	403.113	896.437	0
0	101	0		0	0	322795	5.35602e+06	32	17	0	480.833	1926	10	20	138.924	650.692	-1
0	101	0		0	0	322878	5.35594e+06	20	7	0.120371	533.385	1871	14.1421	67.082	240	756.902	-7
15	103	1	2015-06-15	2015	2104	322807	5356278	43	17	-0.0899484	230.217	2123	0	0	10	516.236	7
0	103	0		0	0	322728	5.35623e+06	45	17	0.00793457	326.497	2090	0	0	22.3607	466.476	0
0	103	0		0	0	322636	5.35622e+06	37	17	-0.0111084	367.967	2067	0	0	22.3607	392.046	1
0	103	0		0	0	322626	5.3562e+06	35	17	0.018514	374.833	2051	0	10	50	403.609	-1
0	103	0		0	0	322662	5.35603e+06	41	17	0.04	518.556	1977	0	0	122.066	542.033	-3
0	103	0		0	0	322676	5.35619e+06	45	17	-0.0299166	382.099	2082	0	0	0	442.041	0
16	107	1	2015-06-16	2015	2109	319886	5392979	51	17	0.0168383	22.3607	2090	0	0	0	20	-2
0	107	0		0	0	319757	5.3931e+06	24	17	0.0683782	64.0312	2059	10	28.2843	50	63.2456	-4
0	107	0		0	0	319525	5.39299e+06	55	17	-0.00980153	20	2169	0	0	0	20	0
0	107	0		0	0	319756	5.39296e+06	60	1	0.0111133	14.1421	2215	0	0	0	50.9902	-4
0	107	0		0	0	319689	5.39313e+06	54	17	0.0816327	10	2049	0	0	0	44.7214	-1
0	107	0		0	0	319592	5.3932e+06	24	17	0.0370382	94.8683	1965	14.1421	76.1577	85.44	138.924	1
17	109	1	2015-06-16	2015	2073	319670	5393122	67	17	-0.0188319	0	2055	0	0	0	40	-5
0	109	0		0	0	319948	5.39358e+06	30	17	0	438.634	1913	0	44.7214	414.005	563.56	0
0	109	0		0	0	319970	5.39347e+06	24	17	-0.0555542	356.09	1984	22.3607	40	318.277	456.07	2
0	109	0		0	0	319637	5.3936e+06	18	1	-0.0987684	480.416	1834	152.643	178.045	465.296	520.384	4
0	109	0		0	0	319523	5.39337e+06	18	1	0.158726	278.568	1878	20	60	259.615	313.05	-4
0	109	0		0	0	319722	5.39339e+06	26	1	0.0505038	263.059	1918	10	20	240.208	304.138	-4
18	110	1	2015-06-16	2015	2085	319650	5393118	67	17	0.0370366	10	2061	0	0	0	31.6228	10
0	110	0		0	0	319751	5.39357e+06	11	17	-0.037028	455.412	1853	80.6226	98.9949	421.9	486.621	2
0	110	0		0	0	319835	5.39328e+06	23	17	0.0277812	212.132	1997	14.1421	31.6228	183.848	244.131	-1
0	110	0		0	0	319848	5.39357e+06	26	17	-0.00793457	481.041	1877	20	60	442.719	512.64	0
0	110	0		0	0	319776	5.39313e+06	29	17	-0.0256442	92.1954	2046	0	50	72.8011	98.4886	1
0	110	0		0	0	319798	5.39304e+06	38	17	0.0201971	42.4264	2065	0	10	14.1421	42.4264	0
19	111	1	2015-06-16	2015	2134	319680	5393094	54	17	0	10	2093	0	0	0	14.1421	0
0	111	0		0	0	319711	5.39328e+06	24	17	0.0256442	162.788	1958	14.1421	44.7214	130	194.165	-2
0	111	0		0	0	319720	5.3936e+06	10	1	0.0444336	481.664	1844	120	133.417	450.111	512.445	-1
0	111	0		0	0	319754	5.39346e+06	43	17	-0.161108	347.131	1887	0	0	322.49	388.33	12
0	111	0		0	0	319820	5.39354e+06	22	17	0	442.719	1873	22.3607	41.2311	414.849	483.839	1
0	111	0		0	0	319943	5.39338e+06	4	17	-0.333313	336.155	1993	58.3095	84.8528	290.689	380.789	2
20	112	1	2015-06-18	2015	2377	308278	5418914	74	17	-0.0982916	0	2332	0	0	0	0	24
0	112	0		0	0	308421	5.41868e+06	35	17	-0.0296224	98.9949	2601	0	28.2843	80.6226	107.703	1
0	112	0		0	0	308564	5.41917e+06	3	17	0.444336	281.78	2108	161.555	174.929	236.008	297.321	-2
0	112	0		0	0	308713	5.4188e+06	74	17	0.060091	0	2380	0	0	0	0	-27
0	112	0		0	0	308708	5.4189e+06	28	17	0.179481	60	2170	10	40	50.9902	82.4621	-10
0	112	0		0	0	308775	5.41892e+06	14	17	0.037028	94.8683	2172	70	80.6226	92.1954	117.047	-2
21	115	1	2015-06-18	2015	2377	308278	5418914	74	17	-0.0982916	0	2332	0	0	0	0	24
0	115	0		0	0	308972	5.41947e+06	27	8	-0.031747	650	2020	14.1421	117.047	640.078	678.97	2
0	115	0		0	0	308957	5.41941e+06	32	8	-0.018514	590	2059	0	104.403	570	608.276	0
0	115	0		0	0	309107	5.41949e+06	28	9	-0.0074056	680.661	2022	10	70	662.722	707.107	2
0	115	0		0	0	309335	5.41922e+06	25	17	-0.129639	460.652	2115	98.4886	290.689	456.946	492.443	6
0	115	0		0	0	308857	5.41911e+06	12	17	-0.0444336	292.746	2139	108.167	269.258	270.74	300	1
22	118	1	2015-06-22	2015	2219	310028	5406113	49	8	0.0851888	14.1421	2178	0	0	10	20	-7
0	118	0		0	0	309646	5.40638e+06	22	8	-0.0666748	151.327	2082	30	121.655	140	170.88	3
0	118	0		0	0	309791	5.40651e+06	18	8	0.0317383	303.645	2055	100	150	286.356	300.832	-1
0	118	0		0	0	309638	5.40641e+06	21	8	-0.037028	190.263	2070	44.7214	139.284	170	202.485	1
0	118	0		0	0	309624	5.40641e+06	21	8	0	190.263	2069	50.9902	158.114	171.172	210.238	0
0	118	0		0	0	309693	5.40644e+06	22	8	0.0555664	220	2058	50	113.137	200	220.907	-3
25	132	1	2015-06-30	2015	2012	319849	5393235	22	17	0.0111084	202.485	2006	36.0555	58.3095	166.433	226.274	0
0	132	0		0	0	319900	5.39336e+06	12	17	-0.0888916	325.576	1991	40	60.8276	290.689	358.05	2
0	132	0		0	0	319761	5.39338e+06	27	17	-0.063494	272.029	1936	10	44.7214	245.153	313.209	3
0	132	0		0	0	319728	5.39346e+06	34	1	-0.0308634	333.766	1885	0	10	310.645	374.833	2
0	132	0		0	0	319750	5.39333e+06	28	17	0.0555522	221.359	1943	14.1421	58.3095	184.391	252.982	-2
0	132	0		0	0	319699	5.39347e+06	27	1	-0.031747	350.571	1866	20	44.7214	330.151	391.152	2
26	133	1	2015-06-30	2015	2073	319670	5393122	67	17	-0.0188319	0	2055	0	0	0	40	-5
0	133	0		0	0	319727	5.39325e+06	37	17	0.00528971	130	1977	0	30	101.98	170.88	-1
0	133	0		0	0	319912	5.39305e+06	29	17	0.0158691	90	2030	10	64.0312	78.1025	90	-1
0	133	0		0	0	320015	5.39361e+06	21	17	-0.0555542	432.666	1910	14.1421	113.137	408.167	595.399	2
0	133	0		0	0	319917	5.39321e+06	18	17	0.0555573	240.832	1992	80.6226	134.164	214.709	240	-2
0	133	0		0	0	319657	5.39314e+06	53	17	0.0685568	20	2027	0	0	0	50	-3
27	151	1	2015-07-15	2015	2231	319589	5392992	71	17	0.0123461	0	2199	0	0	0	0	-1
0	151	0		0	0	320017	5.39365e+06	31	17	-0.0370361	461.411	1899	0	142.127	434.166	623.939	1
0	151	0		0	0	319656	5.39311e+06	64	17	-0.191113	0	2091	0	0	0	20	25
0	151	0		0	0	319881	5.39355e+06	33	17	0.0409385	474.236	1897	0	36.0555	434.626	505.668	-3
0	151	0		0	0	320085	5.39354e+06	24	17	-0.0170898	336.155	1923	20	50	304.138	510.098	2
0	151	0		0	0	319901	5.39328e+06	18	17	0.0317383	272.029	1991	36.0555	100	230.217	288.444	-1
28	152	1	2015-07-15	2015	2280	319566	5392958	62	17	-0.0510014	0	2258	0	0	0	14.1421	4
0	152	0		0	0	319729	5.3931e+06	23	17	-0.0201971	42.4264	2065	14.1421	22.3607	36.0555	50	1
0	152	0		0	0	319714	5.39304e+06	65	17	0.0196066	0	2167	0	0	0	10	-9
0	152	0		0	0	319885	5.39303e+06	31	17	0.00694275	63.2456	2047	0	41.2311	50	70.7107	0
0	152	0		0	0	319755	5.39315e+06	24	17	-0.128202	76.1577	2049	10	10	50.9902	100	5
0	152	0		0	0	319880	5.39304e+06	30	17	0.0296305	72.111	2041	0	50	53.8516	80.6226	-2
30	163	1	2015-07-15	2015	2176	319639	5393067	76	17	0.139414	0	2139	0	0	0	0	-74
0	163	0		0	0	319694	5.39307e+06	74	17	0.138383	0	2109	0	0	0	0	-58
0	163	0		0	0	319671	5.39308e+06	79	17	-0.0550896	0	2166	0	0	0	0	26
0	163	0		0	0	319648	5.39309e+06	63	17	0.136199	0	2107	0	0	0	10	-23
0	163	0		0	0	319704	5.39311e+06	45	17	0.0411513	22.3607	2072	0	0	14.1421	31.6228	-6
0	163	0		0	0	319649	5.39311e+06	67	17	0.0370366	0	2061	0	0	0	31.6228	10
31	167	1	2015-07-30	2015	2073	319870	5393016	33	17	-0.0326861	41.2311	2062	0	20	22.3607	50	3
0	167	0		0	0	319934	5.39323e+06	8	17	-0.0833435	250	1986	86.0233	133.417	237.697	264.008	2
0	167	0		0	0	319588	5.39325e+06	22	17	-0.419759	133.417	1949	10	50	123.693	174.642	15
0	167	0		0	0	319932	5.39321e+06	12	17	0.0222168	234.307	1987	80	143.178	214.009	237.065	-1
0	167	0		0	0	320005	5.39327e+06	15	17	0	240.832	1971	100.499	182.483	192.354	262.488	0
0	167	0		0	0	319914	5.39313e+06	21	17	-0.0333374	165.529	1995	22.3607	127.279	147.648	170	2
33	171	1	2015-07-30	2015	2243	319558	5392975	71	17	0.0972222	0	2196	0	0	0	0	-27
0	171	0		0	0	319720	5.39316e+06	29	17	0.0522892	56.5685	2033	10	10	22.3607	94.3398	-2
0	171	0		0	0	319509	5.39363e+06	16	1	0.0317383	531.507	1826	262.488	286.356	519.23	570.088	0
0	171	0		0	0	320140	5.3936e+06	24	1	-0.0303067	366.879	1888	31.6228	104.403	342.053	572.189	1
0	171	0		0	0	319849	5.39318e+06	18	17	0.0793631	172.047	2010	56.5685	94.8683	143.178	178.045	-2
0	171	0		0	0	320205	5.39307e+06	38	17	-0.019319	72.111	2103	0	10	22.3607	120.83	2
35	198	1	2015-08-25	2015	2097	319645	5393109	68	17	-0.192982	0	2088	0	0	0	28.2843	45
0	198	0		0	0	319945	5.39322e+06	10	17	-0.0888916	230.217	1985	98.4886	155.242	219.545	244.131	2
0	198	0		0	0	319763	5.39333e+06	34	17	0.125	224.722	1942	0	60	196.469	265.707	-7
0	198	0		0	0	319927	5.39307e+06	25	17	-0.018514	110	2019	31.6228	72.8011	94.8683	110.454	1
0	198	0		0	0	319580	5.39329e+06	38	17	0.132278	184.391	1922	0	10	164.924	215.407	-10
0	198	0		0	0	319640	5.39318e+06	38	17	-0.0105794	63.2456	1996	0	20	41.2311	92.1954	1
36	199	1	2015-08-25	2015	2121	319674	5393097	54	17	-0.0261446	14.1421	2098	0	0	0	10	2
0	199	0		0	0	319695	5.39335e+06	37	1	-0.0444458	220.227	1921	0	10	200.25	260.768	3
0	199	0		0	0	320008	5.39325e+06	14	17	-0.126988	230.868	1974	86.0233	176.918	190.263	243.516	3
0	199	0		0	0	319952	5.39328e+06	7	17	0	281.78	1982	72.8011	139.284	253.18	295.296	1
0	199	0		0	0	319772	5.39342e+06	35	17	-0.149574	313.209	1921	0	10	286.356	354.401	18
0	199	0		0	0	319830	5.39344e+06	37	17	-0.0193243	353.412	1934	0	10	323.11	393.954	1

## Sheet: latencytoresponse
number	date	year	ID	groupsize	temp	wind	winddirection	DOS	NNeighbor	NN2	toescape	toescapestart	toescapeend	moving	initialbehavior	experiment	tomodel	ltoresponse
1	2014-06-12	2014	am	1	25	5	away	120			250	250	0	180	licking	bear	30	0
1	2014-06-12	2014	am	2	25	5	away	350	4		0			0		post-bear
1	2014-06-12	2014	am	17	25	5	away	120	5		250			0		pre-bear
2	2014-06-10	2014	am	1	20	5	away	300			0	200	0	163	feeding	bear	270	0
2	2014-06-10	2014	am	1	0	5	towards				0					post-bear
2	2014-06-10	2014	am	2	20	5	away	800	5		200			25		pre-bear
3	2014-06-20	2014	am	5	15	8	away	230	2		150	350	0	135	licking	bear	200	1
3	2014-06-20	2014	am	8	15	14	away	600	2		0					post-bear
3	2014-06-20	2014	am	5	15	14	away	230	3		350			0		pre-bear
4	2014-06-25	2014	af	8	25	5	away	500	2		0			0		post-ungulate
4	2014-06-25	2014	af	2	25	5	away	300	5		200			0		pre-ungulate
4	2014-06-25	2014	af	9	25	5	away	400	1		100	200	0	106	licking	ungulate	200	10
12	2014-07-03	2014	am	4	26	5	away	30	15		780			0		post-ungulate
12	2014-07-03	2014	am	4	26	5	away	30	15		780			0		pre-ungulate
12	2014-07-03	2014	am	4	26	5	away	30	15		780	780	780	0	licking	ungulate	30	didnot
13	2014-07-03	2014	af/kid	6	24	5	away	400	0.5		250			0		post-ungulate
13	2014-07-03	2014	af/kid	15	24	5	away	400	0.5		250			0		pre-ungulate
13	2014-07-03	2014	af/kid	15	24	5	away	400	0.5		250	250	250	0	licking	ungulate	200	didnot
14	2014-07-10	2014	af/kid	13	21	10	away	300	1		100	300	0	151	licking	bear	100	1
14	2014-07-10	2014	af/kid	13	21	10	away	400	0.5		0			0		post-bear
14	2014-07-10	2014	af/kid	13	21	10	away	100	5		300			0		pre-bear
17	2014-07-18	2014	af/kid	6	23	5	away	200	1		200	250	5	100	licking	bear	100	1
17	2014-07-18	2014	af/kid	9	23	5	away	800	2		5			99		post-bear
17	2014-07-18	2014	af/kid	6	23	5	away	200	2		250					pre-bear
31	2014-08-01	2014	af/kid	5	0		towards									post-ungulate
31	2014-08-01	2014	af/kid	5	22	7	away	50	5	10	200			0		pre-ungulate
31	2014-08-01	2014	af/kid	5	22	7	away	30	3	5	200	200	0	0	licking	ungulate	100	didnot
44	2014-08-07	2014	af/kid	3	23	14	towards	40	1	4	270			0		post-ungulate
44	2014-08-07	2014	af/kid	3	23	14	towards	40	1	4	270			0		pre-ungulate
44	2014-08-07	2014	af/kid	3	23	14	towards	40	1	4	270	270	270	0	licking	ungulate	20	didnot
45	2014-08-07	2014	juv	1	23	0	towards	40			75	270	3	103	licking	bear	20	15
45	2014-08-07	2014	juv	1	23	0	towards	40			3			23		post-bear
45	2014-08-07	2014	juv	1	23	0	towards	40			270			0		pre-bear
46	2014-08-07	2014	af/kid	3	23	10	towards	70	1	2	70	270	0	149	licking	bear	20	10
46	2014-08-07	2014	af/kid	3	23	10	towards	70	1	3	0			117		post-bear
46	2014-08-07	2014	af/kid	3	23	10	towards	70	1	4	270			0		pre-bear
58	2014-08-29	2014	am	1	13	38	away	80			0	175	0	111	licking	bear	100	1
58	2014-08-29	2014	am	3	13	38	away	300	2	2	0			0		post-bear
58	2014-08-29	2014	am	1	13	38	away	50			175			0		pre-bear
68	2015-06-01	2015	af	2	26	1	away	10	2		510			0		post-ungulate
68	2015-06-01	2015	af	2	26	1	away	10	2		510			0		pre-ungulate
68	2015-06-01	2015	af	2	26	1	away	10	2		510	510	510	0	licking	ungulate	10	didnot
69	2015-06-01	2015	af	3	26	3	away	15	1	2	510			0		post-ungulate
69	2015-06-01	2015	af	3	26	3	away	15	1	2	510			0		pre-ungulate
69	2015-06-01	2015	af	3	26	3	away	15	1	2	510	510	510	0	licking	ungulate	15	didnot
70	2015-06-01	2015	am	3	26	8	away	200	20	40	50			0		post-ungulate
70	2015-06-01	2015	am	3	26	8	away	200	20	40	50			0		pre-ungulate
70	2015-06-01	2015	am	3	26	8	away	200	20	50	50	50	50	0	bedded	ungulate	200	didnot
71	2015-06-01	2015	am	3	24	6	away	50	10	15	10			0		post-ungulate
71	2015-06-01	2015	am	3	24	6	away	50	10	15	10			0		pre-ungulate
71	2015-06-01	2015	am	3	24	6	away	50	10	15	10	10	10	0	bedded	ungulate	50	didnot
72	2015-06-01	2015	am	2	23	6	away	30	2		50			0		post-ungulate
72	2015-06-01	2015	am	2	23	6	away	30	2		50			0		pre-ungulate
72	2015-06-01	2015	am	2	23	6	away	30	2		50	50	50	0	licking	ungulate	25	60
76	2015-06-03	2015	am	4	17	20	away	25	1	2	281			0		post-ungulate
76	2015-06-03	2015	am	4	17	20	away	25	1	2	281			0		pre-ungulate
76	2015-06-03	2015	am	4	17	20	away	25	1	2	281	281	281	0	licking	ungulate	20	didnot
77	2015-06-03	2015	af	1	17	20	away	40			240			0		post-ungulate
77	2015-06-03	2015	af	1	17	20	away	40			243			0		pre-ungulate
77	2015-06-03	2015	af	1	17	20	away	40			243	243	240	0	licking	ungulate	35	didnot
78	2015-06-03	2015	am	2	17	20	away	25	10		294			0		post-ungulate
78	2015-06-03	2015	am	2	17	20	away	25	10		294			0		pre-ungulate
78	2015-06-03	2015	am	2	17	20	away	25	10		294	294	294	5	licking	ungulate	25	20
79	2015-06-03	2015	af	8	17	20	away	200			75	280	0	151	licking	bear	20	3
79	2015-06-03	2015	af	8	17	20	away	300			0			20		post-bear
79	2015-06-03	2015	af	8	17	20	away	20	2	3	280			0		pre-bear
80	2015-06-06	2015	am	2	21	3	away	188	3		4	4	4	0	bedded	bear	188
80	2015-06-06	2015	am	2	21	3	away	188	3		4			0		post-bear
80	2015-06-06	2015	am	2	21	3	away	188	3		4			0		pre-bear
82	2015-06-06	2015	am	5	20	10	away	300	1	2	2	154	0	101	moving	bear	250	79
82	2015-06-06	2015	am	5	20	10	away	340	8	19	0			0		post-bear
82	2015-06-06	2015	am	5	20	10	away	250	5	6	154			127		pre-bear
83	2015-06-06	2015	am	4	20	10	away	82	2	3	154	217	10	58	feeding	bear	82	50
83	2015-06-06	2015	am	2	20	10	away	300	5		10			143		post-bear
83	2015-06-06	2015	am	4	20	10	away	82	10	30	217			0		pre-bear
84	2015-06-06	2015	am	3	20	10	away	200	10	20	195			0		post-ungulate
84	2015-06-06	2015	am	2	20	10	away	150	2		219			6		pre-ungulate
84	2015-06-06	2015	am	2	20	10	away	150	2		219	219	195	0	licking	ungulate	127	didnot
85	2015-06-06	2015	am	1	20	10	away	200			125			0		post-ungulate
85	2015-06-06	2015	am	1	20	10	away	150			199			0		pre-ungulate
85	2015-06-06	2015	am	1	20	10	away	200			125	199	125	52	vigilent	ungulate	60	39
86	2015-06-08	2015	am	2	28	11	towards	266	4		0			0		post-ungulate
86	2015-06-08	2015	am	2	28	11	towards	266	4		0			0		pre-ungulate
86	2015-06-08	2015	am	2	28	11	towards	266	4		0	0	0	0	bedded	ungulate	260	didnot
87	2015-06-08	2015	am	2	28	11	towards	266	4		0	0	0	0	bedded	bear	260
87	2015-06-08	2015	am	2	28	11	towards	266	4		0			0		post-bear
87	2015-06-08	2015	am	2	28	11	towards	266	4		0			0		pre-bear
90	2015-06-09	2015	am	4	24	3	towards	168	20	20	60	140	0	50	licking	ungulate	168	63
95	2015-06-15	2015	am	1	16	6	away	150	2		299			0		post-ungulate
95	2015-06-15	2015	am	1	15	6	away	19	2		437					pre-ungulate
95	2015-06-15	2015	am	1	16	6	away	39	2		299	437	299	40	vigilent	ungulate	19	140
96	2015-06-15	2015	am	1	14	11	away	120			35			53		post-ungulate
96	2015-06-15	2015	am	1	14	11	away	80			35			0		pre-ungulate
96	2015-06-15	2015	am	1	14	11	away	80			35	35	35	15	licking	ungulate	80	didnot
97	2015-06-15	2015	am	1	15	11	towards	40			10			125		post-ungulate
97	2015-06-15	2015	am	1	15	11	towards	60			0			0		pre-ungulate
97	2015-06-15	2015	am	1	15	11	towards	60			0	0	10		bedded	ungulate	87	didnot
98	2015-06-15	2015	am	2	13	11	away	350			0					post-ungulate
98	2015-06-15	2015	am	2	13	11	away	45	10		120			0		pre-ungulate
98	2015-06-15	2015	am	2	13	11	away	50	10		120	120	0	12	vigilent	ungulate	39	177
99	2015-06-15	2015	am	4	14	11	away	350	12	12	1			0		post-ungulate
99	2015-06-15	2015	am	4	14	11	away	300	3	3	49					pre-ungulate
99	2015-06-15	2015	am	4	14	11	away	270	3	3	49	49	1	0		ungulate	270	185
100	2015-06-15	2015	am	2	13	11	away	30	1		279			0		post-ungulate
100	2015-06-15	2015	am	2	13	11	away	30	1		279			0		pre-ungulate
100	2015-06-15	2015	am	2	13	11	away	30	1		279	279	279	0	licking	ungulate	27	didnot
101	2015-06-15	2015	am	2	13	11	away	120	1		271	279	0	64	licking	bear	31	71
101	2015-06-15	2015	am	2	13	11	away	350			0					post-bear
101	2015-06-15	2015	am	2	13	11	away	30	1		279			0		pre-bear
103	2015-06-15	2015	am	1	14	3	away	240			85	95	0	5	licking	bear	235	143
103	2015-06-15	2015	am	1	14	3	away	350			0			70		post-bear
103	2015-06-15	2015	am	1	14	3	away	240			95			0		pre-bear
104	2015-06-16	2015	af/kid	9	25	9	away	413	1	2	0			0		post-ungulate
104	2015-06-16	2015	af/kid	9	25	9	away	413	1	2	0			0		pre-ungulate
104	2015-06-16	2015	af/kid	9	25	9	away	413	1	2	0	0	0	0	bedded	ungulate	413	didnot
106	2015-06-16	2015	af/kid	9	25	9	away	592	2	5	0			0		post-ungulate
106	2015-06-16	2015	af/kid	9	25	9	away	592	2	5	0			0		pre-ungulate
106	2015-06-16	2015	af/kid	9	25	9	away	592	2	5	0	0	0	0	bedded	ungulate	592	didnot
107	2015-06-16	2015	af/kid	8	25	9	away	413	1	3	0	0	0	0	bedded	bear	413	151
107	2015-06-16	2015	af/kid	8	25	9	away	513	2	4	0			117		post-bear
107	2015-06-16	2015	af/kid	8	25	9	away	413	1	2	0			0		pre-bear
108	2015-06-16	2015	af/kid	16	26	11	away	60	1	2	196			0		post-ungulate
108	2015-06-16	2015	af/kid	16	26	11	away	60	1	3	194			0		pre-ungulate
108	2015-06-16	2015	af/kid	16	26	11	away	60	1	2	196	194	196	0	licking	ungulate	67	didnot
109	2015-06-16	2015	af	14	24	9	away	60	1	1	175	190	0	19	licking	bear	100	161
109	2015-06-16	2015	af	3	24	9	away	403	4	5	0			78		post-bear
109	2015-06-16	2015	af	14	24	9	away	60	3	4	190			0		pre-bear
110	2015-06-16	2015	am	8	24	9	away	100	1	2	137	190	0	93	licking	bear	81	90
110	2015-06-16	2015	am	8	24	9	away	400	2	3	0			36		post-bear
110	2015-06-16	2015	am	8	24	9	away	100	20	20	190			0		pre-bear
111	2015-06-16	2015	af/kid	6	24	9	away	40	2	2	69	199	421	84	licking	bear	40	45
111	2015-06-16	2015	af/kid	6	24	9	away	421	2	3	421			0		post-bear
111	2015-06-16	2015	af/kid	6	24	9	away	45	1	1	199			0		pre-bear
112	2015-06-18	2015	af/kid	5	21	9	towards	200	1	5	0	0	0	136	bedded	bear	200	0
112	2015-06-18	2015	af/kid	5	21	9	towards	392	2	3	0			27		post-bear
112	2015-06-18	2015	af/kid	5	21	9	towards	200			0			0		pre-bear
115	2015-06-18	2015	am	1	24	15	away	135			300	447	0	92	licking	bear	65	66
115	2015-06-18	2015	am	1	0		towards				0					post-bear
115	2015-06-18	2015	am	1	24	15	away	135			447			0		pre-bear
118	2015-06-22	2015	af/kid	5	25	5	towards	250	0.5	0.5	60	140	0	79	feeding	bear	214	22
118	2015-06-22	2015	af/kid	5	25	5	towards	600	0.5	0.5	0			0		post-bear
118	2015-06-22	2015	af/kid	5	25	5	towards	214	0.5	0.5	140			20		pre-bear
119	2015-06-23	2015	am	11	26	1	towards	165	1	2	420	425	420	0	licking	bear	165
119	2015-06-23	2015	am	11	26	1	towards	165	1	2	420					post-bear
119	2015-06-23	2015	am	11	26	1	towards	165	1	2	425			0		pre-bear
127	2015-06-30	2015	af/kid	5	27	11	away	474	0.2	3	0	0	0	0	bedded	bear	465
127	2015-06-30	2015	af/kid	5	27	11	away	474	0.2	3	0			0		post-bear
127	2015-06-30	2015	af/kid	5	27	11	away	474	0.2	3	0			0		pre-bear
128	2015-06-30	2015	af/kid	21	27	26	away	90	0.5	1	262			0		post-ungulate
128	2015-06-30	2015	af/kid	21	27	21	away	90	0.5	1	261			0		pre-ungulate
128	2015-06-30	2015	af/kid	21	27	21	away	90	0.5	1	261	261	262	0	vigilent	ungulate	82	didnot
132	2015-06-30	2015	af/kid	8	27	21	away	262	0.5	1	130	200	132	52	bedded	bear	250	84
132	2015-06-30	2015	af/kid	8	27	21	away	415	0.5	9	132			25		post-bear
132	2015-06-30	2015	af/kid	8	27	21	away	193	0.5	3	200			0		pre-bear
133	2015-06-30	2015	af/kid	7	27	21	away	184	0.5	1	199	261	0	59	licking	bear	82	121
133	2015-06-30	2015	af/kid	8	27	21	away	394	5	3	0			0		post-bear
133	2015-06-30	2015	af/kid	10	27	21	away	90	0.5	1	261			0		pre-bear
151	2015-07-15	2015	af/kid	3	18	13	away	60	0.5	1	279	341	0	60		bear	52	104
151	2015-07-15	2015	af/kid	3	18	13	away	557	0.2	4	0			123		post-bear
151	2015-07-15	2015	af/kid	3	18	13	away	60			341					pre-bear
152	2015-07-15	2015	af/kid	3	18	13	away	425	0	1.5	0	0	0	0	bedded	bear	403	342
152	2015-07-15	2015	af/kid	3	18	13	away	631			0					post-bear
152	2015-07-15	2015	af/kid	3	18	13	away	424	0	1.5	0			0		pre-bear
154	2015-07-21	2015	af/kid	5	27	0	away	415	1	4	35			76		post-ungulate
154	2015-07-21	2015	af/kid	5	27	0	away	448	0	3	0			0		pre-ungulate
154	2015-07-21	2015	af/kid	5	27	0	away	430	3	7	8	0	35	8	bedded	ungulate	428	didnot
156	2015-07-21	2015	af/kid	3	27	5	away	452	0.5	9	9	9	9	0	vigilent	bear	452
156	2015-07-21	2015	af/kid	3	27	5	away	452	0.5	9	9			0		post-bear
156	2015-07-21	2015	af/kid	3	27	5	away	452	0.5	5	9			0		pre-bear
163	2015-07-15	2015	af/kid	3	18	12	away	426	0	11	0	0	0	0	bedded	bear	411	602
163	2015-07-15	2015	af/kid	3	18	12	away	468	0.5	1	0			85		post-bear
163	2015-07-15	2015	af/kid	3	18	12	away	426	0	11	0			0		pre-bear
165	2015-07-30	2015	af/kid	6	28	2	away	95	0.5	9	301			0		post-ungulate
165	2015-07-30	2015	af/kid	6	28	2	away	228	0.5	2	280			0		pre-ungulate
165	2015-07-30	2015	af/kid	6	28	2	away	110	0.5	23	291	280	301	49	licking	ungulate	105	didnot
167	2015-07-30	2015	af/kid	2	27	2	away	137	0.1		282	282	29	0	licking	bear	127	469
167	2015-07-30	2015	af/kid	2	27	2	away	403	1		29			43		post-bear
167	2015-07-30	2015	af/kid	2	27	2	away	137	0.5		282			0		pre-bear
168	2015-07-30	2015	af	1	32	4	away	201			198			0		post-ungulate
168	2015-07-30	2015	af	1	32	4	away	199			203			21		pre-ungulate
168	2015-07-30	2015	af	1	32	4	away	241			198	203	198	57	vigilent	ungulate	189	69
169	2015-07-30	2015	af	1	32	4	away	201			198	198	198	0	licking	bear	188
169	2015-07-30	2015	af	1	32	4	away	201			198			0		post-bear
169	2015-07-30	2015	af	1	32	4	away	201			198			0		pre-bear
171	2015-07-30	2015	af/kid	5	32	4	away	278	0.5	25	17	291	0	141	licking	bear	25	10
171	2015-07-30	2015	af/kid	5	32	4	away	474	0.8	3	0			164		post-bear
171	2015-07-30	2015	af/kid	5	32	4	away	25	0.5	21	291			12		pre-bear
195	2015-08-25	2015	af/kid	4	21	15	away	25	3	9	166			0		post-ungulate
195	2015-08-25	2015	af/kid	4	21	15	away	214	7	10	166			0		pre-ungulate
195	2015-08-25	2015	af/kid	4	21	15	away	214	7	10	166	166	166	0	licking	ungulate	30	didnot
197	2015-08-25	2015	juv	6	22	15	away	29	1	1	271	284	263	72	licking	bear	31	65
197	2015-08-25	2015	juv	6	22	15	away	29	5	5	263			0		post-bear
197	2015-08-25	2015	juv	6	22	15	away	29	15	15	284			0		pre-bear
198	2015-08-25	2015	af/kid	2	20	15	away	29	0.5		250	271	0	37	licking	bear	25	6
198	2015-08-25	2015	af/kid	2	20	15	away	280	0.5		0			154		post-bear
198	2015-08-25	2015	af/kid	2	20	15	away	29	1		271			0		pre-bear
199	2015-08-25	2015	af/kid	6	22	7	away	30	0.5	0.5	207	252	0	83	licking	bear	24	11
199	2015-08-25	2015	af/kid	6	22	7	away	245	0.2	0.2	0			0		post-bear
199	2015-08-25	2015	af/kid	6	22	7	away	30	2	2	252			0		pre-bear
200	2015-08-26	2015	af	1	30	1	away	252			46	25	29	43	vigilent	bear	241
200	2015-08-26	2015	af	1	30	1	away	252			29			0		post-bear
200	2015-08-26	2015	af	1	30	1	away	252			25			0		pre-bear

## Sheet: data definitions
Escape location data
Id: escape location trial number
Trial: trial number
Use: 1 = used and 0 = unused
Elevation: Elevation recorded in field via GPS unit
Lat: latitude in Nad83 datum
Long: Longitude in Nad83 datum
Slope: slope degrees
Cover: Numerical coverclass
0. water
1. evergreen needleleaf forest
2. evergreen broadleaf forest
3. deciduous needleleaf forest
4. evergreen needleleaf forest
5. mixed forest
6. closed shrubland
7. open shrubland
8. woody savannas
9. grasslands
10. permanent wetlands
11. croplands
12. urban
13. cropland/natural mosaic
14. snow and ice
15. barren or sparsely vegetated
Rugged: Ruggedness value
Disslope60: Distance to 60 degree and greater slopes
Elev: elevation remotely sensed
Disslope30: Distance to 30 degree and greater slopes
Disslope40: Distance to 40 degree and greater slopes
Disslope50: Distance to 50 degree and greater slopes
Disslope70: Distance to 70 degree and greater slopes
Curve: Terrain curvature value
Latency to response data
Number: trial number.
ID: sex and age of focal subject
	Am = adult male
	Af/kid = adult female with kid
Groupsize: number of individuals in a group
Wind: Wind speed in kilometers/hour
Winddirection: Whether wind was blowing from observers to subject (towards) or elsewhere (away)
DOS: Distance of separation between observer and subject
NNeighbor: Distance between focal subject and next individual
NN2: Distance between focal subject and second closest individual
Toescape: Distance to escape terrain (>60 degrees)
Toescapestart: distance to escape terrain at start of trial
Toescapeend: distance to escape at end of trial
Moving: time spent moving
Initialbehavior: behavior before treatment start
Experiment: type of treatment employed
Tomodel: distance between focal subject and treatment
Ltoresponse: time from detection of treatment to flight
